# Supplementary material for: Generating endogenous Myh11-driven Cre mice for sex-independent gene deletion in smooth muscle cells
Source: JCI Insight. 2023 Jul 24;8(14):e171661. doi: 10.1172/jci.insight.171661 (PMC10443793; doi:10.1172/jci.insight.171661)
Supplement: Supporting data values [file jciinsight-8-171661-s090.xlsx]

## Sheet: Figure 1D
Systolic BP(mmHg)
-/-	+/-	+/+
117	126	122
117	98	93
105	99	100
120	97	125
108	126	108
112	88	134
	93
	105
	90
	117

## Sheet: Figure 1E
Myh11 expression	-/-						+/-										+/+
Aorta	0.843	1.139	0.73	0.878	1.417	1.012	1.051	1.531	1.45	0.598	1.425	1.513	1.326	0.711	1.376		1.153	0.395	0.555	1.535	0.929	1.292
Baldder	0.932	0.935	0.788	1.271	1.104	0.991	0.693	0.775	0.687	1.745	1.238	1.226	0.739	1.077	0.887	0.79	0.632	0.74	0.872	0.704	1.219	1.087
Jejunum	0.765	1.461	1.146	1.06	0.505	1.08	0.493	0.785	1.15	1.199	1.148	0.911	0.855	1.093			0.491	1.877	0.776	0.6	0.979	2.333
Stomach	0.944	0.519	1.629	0.871	1.313	0.75	0.797	0.679	0.511	0.906	1.598	0.554	1.571	1.792	0.477	1.212	0.92	0.494	0.787	0.866	0.963	1.323

## Sheet: Figure 1F
Myosin-11
-/-	+/-
1.05	1.09
0.95	1.26
1.08	0.76
0.92	0.84

## Sheet: Figure 1H
Baf60a expression
Aorta		Bladder
-/-	+/-	-/-	+/-
0.965	0.172	1.439	0.299
0.756	0.139	0.844	0.212
1.274	0.061	0.719	0.259

## Sheet: Figure 2C
EGFP protein level
Aorta				Bladder				Jejunum
WT	mT/mG	mT/mGxSMMHC-CreERT2-Tg	mT/mGxMyh11-CreNLSP2A+/-	WT	mT/mG	mT/mGxSMMHC-CreERT2-Tg	mT/mGxMyh11-CreNLSP2A+/-	WT	mT/mG	mT/mGxSMMHC-CreERT2-Tg	mT/mGxMyh11-CreNLSP2A+/-
0.11	0.24	1.02	0.91	0.02	0.02	0.87	0.79	0.01	0.02	1.04	1.09
0.05	0.09	1.07	1	0.03	0.04	0.94	1.45	0	0.06	0.93	1.06
0.06	0.14	1.18	1.2	0.03	0.04	1.31	0.92	0.01	0.03	1.05	1.1
	0.08	0.73	0.87		0.16	0.88	1.54		0.06	0.97	1.06

## Sheet: Figure 3B
Protein abundance		Myh11-CreERT2-P2A-/-			Myh11-CreERT2-P2A+/-			Myh11-CreERT2-P2A+/-(TMX)
CreERT2	Aorta	1.35	1.02	0.63	3.26	2.58	3.93	5.41	3.01	4.48
EGFP	Aorta	0.54	1.1	0.89	0.86	1.04	1.03	16.3	53.25	43.63
	Bladder	0.48	1.03	0.97	1.3	0.95	0.62	36.25	48.99	20.09
	Jejunum	0.68	1.13	0.88	1.17	0.75	1.24	22.62	29.52	28.31

## Sheet: Figure S3C
Myh11 expression	Myh11-CreERT2-P2A-/-						Myh11-CreERT2-P2A+/-
Aorta	1.126	1.148	0.848	0.703	0.71		0.72	0.788	0.794
Intestine	1.557	1.481	1.173	0.403	0.368	0.396	1.022	1.072	0.805

## Sheet: Figure S3E
Myosin-11
Myh11-CreERT2-P2A-/-	Myh11-CreERT2-P2A+/-	Myh11-CreERT2-P2A+/-(TMX)
0.47	0.68	1.25
0.73	0.54	0.47
0.8	0.7	0.58
0.86	0.77	0.65

## Sheet: Figure S3F
Systolic BP(mmHg)
Myh11-CreERT2-P2A-/-	Myh11-CreERT2-P2A+/-
104	112
101	115
124	106
99	102
98	86
101	93
	96
